# Supplementary material for: The CCR4–NOT complex suppresses untimely translational activation of maternal mRNAs
Source: Development. 2023 Oct 18;150(21):dev201773. doi: 10.1242/dev.201773 (PMC10617601; doi:10.1242/dev.201773)
Supplement: Table S1. Primer list [file TableS1.xlsx]

## Sheet: Primers list
Name	Sequence
Mastl_qPCR_F	TCTCCCATTCATGACAGCAG
Mastl_qPCR_R	TCATTATCTGGGTCCCTTGC
Mastl_PAT	CTTTACCTTAGAACTGTATATAAGCCATAATAGCT
Bub1b_qPCR_F	TTCAGGGAGCTTTGGCAAAG
Bub1b_qPCR_R	TCAAATGCCCGTTTCTGCTG
Bub1b_PAT	GCCATGGGTATGGTGAAGAACT
U2AF2_qPCR_F	AGTGCAGCAAGTATGGGTTG
U2AF2_qPCR_R	TGGCTTTCTGGCAGTCAAAC
U2AF2_PAT	AGGAACATAGCGTGTTTATATTTTATGGCCAAACT
Eif2s1_qPCR_F	TGTTCAGATGGAGCCCAAAG
Eif2s1 _qPCR_R	TTTTCTCTCTCCAGCCGTTC
Eif2s1_PAT	AAGGGAGTGGCTTGATTTGACCAGAGACAA
Emi2_qPCR_F	ATGTCTGTGCGCTTATCACG
Emi2_qPCR_R	TCCCTGGGAGAACATCTTTG
Emi2_PAT_1st	ATGTCTGTGCGCTTATCACG
Emi2_PAT_2nd	TCCCATTGATGACAGACGTTGATTTACTTCCCACTT
